# Supplementary material for: Insecticide Resistance of Cimex lectularius L. Populations and the Performance of Selected Neonicotinoid-Pyrethroid Mixture Sprays and an Inorganic Dust
Source: Insects. 2023 Jan 27;14(2):133. doi: 10.3390/insects14020133 (PMC9966739; doi:10.3390/insects14020133)
Supplement: Supplementary file 1 [file insects-14-00133-s001.zip]

Archive with 1 entries (1 files):
- insects-2158540-supplementary.pdf
